# Supplementary material for: Characterization of Bacterial Communities on Trout Skin and Eggs in Relation to Saprolegnia parasitica Infection Status
Source: Microorganisms. 2024 Aug 22;12(8):1733. doi: 10.3390/microorganisms12081733 (PMC11357440; doi:10.3390/microorganisms12081733)
Supplement: Supplementary file 1 [file microorganisms-12-01733-s001.zip]

Archive with 2 entries (2 files):
- Pavic et al_R1_Supplementary Figures.pdf
- Pavic et al_R1_Supplementary Tables.xlsx
