# Supplementary material for: Characterization of Bacterial Communities on Trout Skin and Eggs in Relation to Saprolegnia parasitica Infection Status
Source: Microorganisms. 2024 Aug 22;12(8):1733. doi: 10.3390/microorganisms12081733 (PMC11357440; doi:10.3390/microorganisms12081733)
Supplement: Supplementary file 1 [file microorganisms-12-01733-s001.zip › Pavic et al_R1_Supplementary Tables.xlsx]

## Sheet: Table S1
Supplementary material of the manuscript entitled 'Characterization of bacterial communities on trout skin and eggs in relation to Saprolegnia parasitica infection status' by Dora Pavić, Sunčana Geček, Anđela Miljanović, Dorotea Grbin and Ana Bielen
Table S1. Sample dataset for adult trout. ND - not determined
Sample	Healthy/injured	Species	Location	Saprolegnia parasitica load (ITS copies/ng of total DNA)
B1	injured	rainbow trout	Solin	ND
B2	injured	rainbow trout	Solin	ND
B6	injured	brown trout	Kostanjevac	93
B7	injured	brown trout	Kostanjevac	82
B8	injured	brown trout	Kostanjevac	0.3
B9	injured	brown trout	Kostanjevac	ND
B11	injured	rainbow trout	Radovan	118094
Z2	healthy	rainbow trout	Solin	0.6
Z7	healthy	brown trout	Kostanjevac	0.3
Z8	healthy	brown trout	Kostanjevac	0.3
Z15	healthy	rainbow trout	Radovan	1
Z17	healthy	rainbow trout	Radovan	0

## Sheet: Table S2
Supplementary material of the manuscript entitled 'Characterization of bacterial communities on trout skin and eggs in relation to Saprolegnia parasitica infection status' by Dora Pavić, Sunčana Geček, Anđela Miljanović, Dorotea Grbin and Ana Bielen
Table S2. Sample dataset for eggs. ND - not determined
Sample	Infected/not infected	Species	Location	Saprolegnia parasitica load (ITS copes/ng of total DNA)
BJ1	Infected	brown trout	Kostanjevac	126
BJ2	Infected	brown trout	Kostanjevac	219
BJ3	Infected	brown trout	Kostanjevac	63
BJ4	Infected	rainbow trout	Radovan	ND
BJ5	Infected	rainbow trout	Radovan	12419
BJ6	Infected	rainbow trout	Radovan	18148
ZJ1	Not infected	brown trout	Kostanjevac	0
ZJ2	Not infected	brown trout	Kostanjevac	0
ZJ3	Not infected	brown trout	Kostanjevac	ND
ZJ4	Not infected	rainbow trout	Radovan	0
ZJ5	Not infected	rainbow trout	Radovan	9
ZJ6	Not infected	rainbow trout	Radovan	2

## Sheet: Table S3
Supplementary material of the manuscript entitled 'Characterization of bacterial communities on trout skin and eggs in relation to Saprolegnia parasitica infection status' by Dora Pavić, Sunčana Geček, Anđela Miljanović, Dorotea Grbin and Ana Bielen
Table S3 Non-parametric analysis of Saprolegnia parasitica load on the egg surface in relation to infection status (infected or non-infected) and location (fish farm Kostanjevac or Radovan) using Aligned Ranks Transformation ANOVA. Partial eta squared (η²) is specified as the measure of effect size. Saprolegnia abundance was log-transformed (1+log(Saprolegnia)) prior to analysis.
		Df	Df.res	F value	Pr(>F)	η2
Saprolegnia abundance	1 Status	1	6	18648	0.0049917 **	0.75657
	2 Location	1	6	11887	0.0136715 *	0.66455
	3 Status:Location	1	6	10791	0.0167174 *	0.64267
Signif. codes: 0 ‘***’ 0.001 ‘**’ 0.01 ‘*’ 0.05 ‘.’ 0.1 ‘ ’ 1

## Sheet: Table S4
Supplementary material of the manuscript entitled 'Characterization of bacterial communities on trout skin and eggs in relation to Saprolegnia parasitica infection status' by Dora Pavić, Sunčana Geček, Anđela Miljanović, Dorotea Grbin and Ana Bielen
Table S4 Non-parametric analysis of alpha-diversity indices of microbial communities on the egg surface in relation to infection status (S. parasitica-infected or non-infected) and location (fish farm Kostanjevac or Radovan) using Aligned Ranks Transformation ANOVA. Partial eta squared (η²) is specified as the measure of effect size.
		Df	Df.res	F value	Pr(>F)	η2
Pielou’s evenness index	1 Status	1	8	4.2353	0.07359 .	0.346154
	2 Location	1	8	1.0829	0.32848	0.119221
	3 Status:Location	1	8	0.1791	0.68329	0.021898
Shannon’s index	1 Status	1	8	4.29851	0.071861 .	0.349515
	2 Location	1	8	0.19459	0.670798	0.023747
	3 Status:Location	1	8	0.50000	0.499576	0.058824
Observed ASVs	1 Status	1	8	0.31068	0.592512	0.037383
	2 Location	1	8	6.03571	0.039517 *	0.430025
	3 Status:Location	1	8	0.80223	0.396577	0.091139
Signif. codes: 0 ‘***’ 0.001 ‘**’ 0.01 ‘*’ 0.05 ‘.’ 0.1 ‘ ’ 1

## Sheet: Table S5
Supplementary material of the manuscript entitled 'Characterization of bacterial communities on trout skin and eggs in relation to Saprolegnia parasitica infection status' by Dora Pavić, Sunčana Geček, Anđela Miljanović, Dorotea Grbin and Ana Bielen
Table S5 Permutational analysis of beta-diversity of ASVs on egg surface in relation to infection status (S. parasitica-infected or non-infected) and location (fish farm Kostanjevac or Radovan) using two distance metrics.
		Df	SumOfSqs	R2	F	Pr(>F)
Unweighted UNIFRAC	Location	1	0.66970	0.82402	47.1771	0.0007 ***
	Status	1	0.01526	0.01878	1.0752	0.3932
	Residual	9	0.12776	0.15720
	Total	11	0.81272	1.00000
Weighted UNIFRAC	Location	1	0.057012	0.23925	3.5469	0.0258 *
	Status	1	0.036619	0.15367	2.2782	0.1009
	Residual	9	0.144664	0.60708
	Total	11	0.238295	1.00000
Bray - Curtis	Location	1	1.16256	0.49611	9.9455	0.0006 ***
	Status	1	0.12873	0.05494	1.1013	0.3128
	Residual	9	1.05204	0.44895
	Total	11	2.34333	1.00000
Signif. codes: 0 ‘***’ 0.001 ‘**’ 0.01 ‘*’ 0.05 ‘.’ 0.1 ‘ ’ 1

## Sheet: Table S6
Supplementary material of the manuscript entitled 'Characterization of bacterial communities on trout skin and eggs in relation to Saprolegnia parasitica infection status' by Dora Pavić, Sunčana Geček, Anđela Miljanović, Dorotea Grbin and Ana Bielen
Table S6 Non-parametric analysis of most abundant bacterial genera (> 5.0% relative abundance) on the egg surface in relation to infection status (S. parasitica-infected or non-infected) and location (fish farm Kostanjevac or Radovan) using Aligned Ranks Transformation ANOVA. Partial eta squared (η²) is specified as the measure of effect size.
	Average abundance		Df	Df.res	F value	Pr(>F)	η2
Acinetobacter	0.270	1 Status	1	8	2.469136	0.15474	0.2358491
		2 Location	1	8	0.313725	0.59074	0.0377358
		3 Status: Location	1	8	0.018868	0.89414	0.0023529
Janthinobacterium	0.127	1 Status	1	8	0.50761	0.496424	0.0596659
		2 Location	1	8	24.92308	0.001063 **	0.7570093
		3 Status:Location	1	8	0.07767	0.787549	0.0096154
Pseudomonas	0.118	1 Status	1	8	6.7586	0.031631 *	0.45794
		2 Location	1	8	5.3651	0.049206 *	0.40143
		3 Status:Location	1	8	9.5745	0.014794 *	0.54479
Flavobacterium	0.108	1 Status	1	8	5.36508	0.049206 *	0.401425
		2 Location	1	8	0.73469	0.416303	0.084112
		3 Status:Location	1	8	0.17225	0.689028	0.021077
Comamonadaceae	0.059	1 Status	1	8	0.076923	0.78854	0.0095238
		2 Location	1	8	1.04255	0.33711	0.115294
		3 Status:Location	1	8	2.500000	0.1525	0.238095
	0.057	1 Status	1	8	1.9636	0.198705	0.19708
Undibacterium	0.057	2 Location	1	8	25.9200	0.00094005 ***	0.76415
		3 Status:Location	1	8	1.9636	0.19870518	0.19708
Signif. codes: 0 ‘***’ 0.001 ‘**’ 0.01 ‘*’ 0.05 ‘.’ 0.1 ‘ ’ 1

## Sheet: Table S7
Supplementary material of the manuscript entitled 'Characterization of bacterial communities on trout skin and eggs in relation to Saprolegnia parasitica infection status' by Dora Pavić, Sunčana Geček, Anđela Miljanović, Dorotea Grbin and Ana Bielen
Table S7 Non-parametric analysis of Saprolegnia load on the trout skin in relation to health status (injured or healthy) and location (fish farm Kostanjevac, Radovan or Solin) using Scheirer-Ray-Hare test.
		Df	Sum Sq	H	p.value
Saprolegnia abundance	Status	1	18.0000	3.15000	0.07593
	Location	1	2.2857	0.40000	0.52709
	Status:Location	1	3.0476	0.53333	0.46521
	Residuals	4	16.6667	16.6667

## Sheet: Table S8
Supplementary material of the manuscript entitled 'Characterization of bacterial communities on trout skin and eggs in relation to Saprolegnia parasitica infection status' by Dora Pavić, Sunčana Geček, Anđela Miljanović, Dorotea Grbin and Ana Bielen
Table S8 Non-parametric analysis of alpha-diversity indices of microbial communities on the trout skin in relation to health status (injured or healthy) and location (fish farm Kostanjevac, Radovan or Solin) using Scheirer-Ray-Hare test.
		Df	Sum Sq	H	p.value
Pielou’s evenness index	Status	1	0.771	0.05934	0.80754
	Location	2	7604	0.58489	0.74644
	Status:Location	2	19125	1.47115	0.47923
	Residuals	6	115500
Shannon’s index	Status	1	0.086	0.00659	0.93528
	Location	2	11956	0.91969	0.63138
	Status:Location	2	17458	1.34295	0.51095
	Residuals	6	113500
Observed ASVs	Status	1	0.086	0.00662	0.93517
	Location	2	33956	2.62116	0.26966
	Status:Location	2	8708	0.67222	0.71454
	Residuals	6	99750
Signif. codes: 0 ‘***’ 0.001 ‘**’ 0.01 ‘*’ 0.05 ‘.’ 0.1 ‘ ’ 1

## Sheet: Table S9
Supplementary material of the manuscript entitled 'Characterization of bacterial communities on trout skin and eggs in relation to Saprolegnia parasitica infection status' by Dora Pavić, Sunčana Geček, Anđela Miljanović, Dorotea Grbin and Ana Bielen
Table S9 Permutational analysis of beta-diversity of ASVs on trout skin in relation to health status (injured or healthy) and location (fish farm Kostanjevac, Radovan or Solin) using three distance metrics.
		Df	SumOfSqs	R2	F	Pr(>F)
Unweighted UNIFRAC	Location	2	0.62059	0.31104	2.5795	0.0091 **
	Status	1	0.41230	0.20664	3.4275	0.0089 **
	Residual	8	0.96234	0.48232
	Total	11	1.99523	1.00000
Weighted UNIFRAC	Location	2	0.14997	0.17716	1.0434	0.3959
	Status	1	0.12162	0.14368	1.6925	0.1344
	Residual	8	0.57490	0.67916
	Total	11	0.84649	1.00000
Bray - Curtis	Location	2	1.1185	0.25943	1.8935	0.0153 *
	Status	1	0.8301	0.19253	2.8104	0.0038 **
	Residual	8	2.3629	0.54804
	Total	11	4.3115	1.00000
Signif. codes: 0 ‘***’ 0.001 ‘**’ 0.01 ‘*’ 0.05 ‘.’ 0.1 ‘ ’ 1

## Sheet: Table S10
Supplementary material of the manuscript entitled 'Characterization of bacterial communities on trout skin and eggs in relation to Saprolegnia parasitica infection status' by Dora Pavić, Sunčana Geček, Anđela Miljanović, Dorotea Grbin and Ana Bielen
Table S10 Non-parametric analysis of most abundant bacterial genera (> 5.0% relative abundance) on the trout skin in relation to health status (injured or healthy) and location (fish farm Kostanjevac, Radovan or Solin) using Scheirer-Ray-Hare test
	Average abundance		Df	Sum Sq	H	p.value
Aeromonas	0.273	Status	1	105.00	8.0769	0.00448 **
		Location	2	0.50	0.0385	0.98095
		Status:Location	2	6.25	0.4808	0.78633
		Residuals	6	31.25
Pseudomonas	0.087	Status	1	6.943	0.5341	0.46490
		Location	2	102.932	7.9179	0.01908 *
		Status:Location	2	15.375	1.1827	0.55358
		Residuals	6	17.750
Acinetobacter	0.058	Status	1	30.943	2.3802	0.12288
		Location	2	50.724	3.9018	0.14214
		Status:Location	2	10.083	0.7756	0.67853
		Residuals	6	51.250
Yersiniaceae	0.05	Status	1	6.943	0.6641	0.41512
		Location	2	42.724	4.0866	0.12960
		Status:Location	2	7.333	0.7014	0.70418
		Residuals	6	58.000
Signif. codes: 0 ‘***’ 0.001 ‘**’ 0.01 ‘*’ 0.05 ‘.’ 0.1 ‘ ’ 1
